# Supplementary material for: Predictors for Device-Detected Subclinical Atrial Fibrillation: An Up-to-Date Narrative Review
Source: J Clin Med. 2026 Jan 11;15(2):578. doi: 10.3390/jcm15020578 (PMC12841777; doi:10.3390/jcm15020578)
Supplement: Supplementary file 1 [file jcm-15-00578-s001.zip]

Archive with 1 entries (1 files):
- jcm-4071930-supplementary.pdf
